# Supplementary material for: Forecasting the Pharmacological Mechanisms of Plumbago zeylanica and Solanum xanthocarpum in Diabetic Retinopathy Treatment: A Network Pharmacology, Molecular Docking, and Molecular Dynamics Simulation Study
Source: Biology (Basel). 2024 Sep 18;13(9):732. doi: 10.3390/biology13090732 (PMC11429473; doi:10.3390/biology13090732)
Supplement: Supplementary file 1 [file biology-13-00732-s001.zip]

Archive with 1 entries (1 files):
- biology-3178719-supplementary.pdf
